# Supplementary material for: Broccoli Myrosinase cDNA Expression in Escherichia coli and Saccharomyces cerevisiae
Source: Biomolecules. 2022 Jan 30;12(2):233. doi: 10.3390/biom12020233 (PMC8961631; doi:10.3390/biom12020233)
Supplement: Supplementary file 1 [file biomolecules-12-00233-s001.zip]

Archive with 1 entries (1 files):
- biomolecules-1570445-supplementary.pdf
